# Supplementary material for: Helping intentions of undergraduates towards their depressed peers: a cross-sectional study in Sri Lanka
Source: BMC Psychiatry. 2017 Jan 23;17:40. doi: 10.1186/s12888-017-1192-7 (PMC5259849; doi:10.1186/s12888-017-1192-7)
Supplement: Additional file 1: — Correlations between descriptive coding categories. (XLSX 9 kb) [file 12888_2017_1192_MOESM1_ESM.xlsx]

## Sheet: Sheet1
	consider approach	explore problem	provide support	encourage/ help to seek professional help	encourage/ help to seek informal help	encourage/ help in self-help strategies
consider approach		0.24***	0.01	-0.09***	-0.01	-0.04**
explore problem			0.11***	-0.21***	-0.03*	-0.14***
provide support				-0.38***	-0.11***	-0.06***
encourage/ help to seek professional help					0.004	-0.08***
encourage/ help to seek informal help						0.03*
encourage/ help in self-help strategies
Notes.
*p < .05, **p < .01, ***p< .001
The descriptive category relating to assessing risk of harm has not been considered in this analysis due to the low number of responses relevant to this category
