# Supplementary material for: Helping intentions of undergraduates towards their depressed peers: a cross-sectional study in Sri Lanka
Source: BMC Psychiatry. 2017 Jan 23;17:40. doi: 10.1186/s12888-017-1192-7 (PMC5259849; doi:10.1186/s12888-017-1192-7)
Supplement: Additional file 2: — Correlation between ALGEE components. (XLSX 10 kb) [file 12888_2017_1192_MOESM2_ESM.xlsx]

## Sheet: Sheet1
	approach	listen	give support	professional help	other supports
approach		0.19***	-0.02	-0.10***	-0.04
listen			0.01	-0.20***	-0.10***
give support				-0.18***	-0.14***
professional help					-0.10***
other supports
Notes.
***p < .001
The ALGEE component relating to assessing risk of harm has not been considered in this analysis due to the low number of responses relevant to this category
